# Supplementary material for: A Potential Probiotic Lactobacillus plantarum JBC5 Improves Longevity and Healthy Aging by Modulating Antioxidative, Innate Immunity and Serotonin-Signaling Pathways in Caenorhabditis elegans
Source: Antioxidants (Basel). 2022 Jan 28;11(2):268. doi: 10.3390/antiox11020268 (PMC8868178; doi:10.3390/antiox11020268)
Supplement: Supplementary file 1 [file antioxidants-11-00268-s001.zip]

Archive with 1 entries (1 files):
- antioxidants-1499811-supplementary.pdf
